# Supplementary material for: Discordant gene responses to radiation in humans and mice and the role of hematopoietically humanized mice in the search for radiation biomarkers
Source: Sci Rep. 2019 Dec 19;9:19434. doi: 10.1038/s41598-019-55982-2 (PMC6923394; doi:10.1038/s41598-019-55982-2)
Supplement: Supplementary file 1 — Supplementary Information [file 41598_2019_55982_MOESM1_ESM.xlsx]

## Sheet: Title page
Discordant gene responses to radiation in humans and mice and the role of hematopoietically humanized mice in the search for radiation biomarkers.
Shanaz A. Ghandhi1*, Lubomir Smilenov1, Igor Shuryak1, Monica Pujol-Canadell1, Sally A Amundson1

## Sheet: Microarray gene expression
Supplementary table S1: Results of Homologene based comparison of homologs from Human (Homo sapiens, Hu) and mouse (Mus musculus, Mu), shown side by side with Probename identifiers from Whole genome Human and Mouse v2 arrays from Agilent. Numbers are ratios of irradiated v sham-irradiated controls as detailed in Materials in Methods.
SIMILAR RESPONSE																OPPOSITE RESPONSE
Homologene ID	Hu Symbol	Mu Symbol	Hu Probe ID	Mu Agilent Probe	Hu 3.75 Gy	Hu 8 Gy	Mu 4 Gy	Mu 8 Gy								Homologene ID	Hu Symbol	Mu Symbol	Hu Probe ID	Mu Agilent Probe	Hu 3.75 Gy	Hu 8 Gy	Mu 4 Gy	Mu 8 Gy
8233	PHLDA3	Phlda3	A_23_P62959	A_51_P329928	16.0406		4.1	6.53								83	DDB2	Ddb2	A_23_P52610	A_55_P2092904	4.92256	9.09091	0.34
21317	PLK2	Plk2	A_23_P30254	A_51_P290576	7.28889	9.09091	5.56									1612	NR4A1	Nr4a1	A_23_P128230	A_51_P239654	3.65811		0.27
333	CDKN1A	Cdkn1a	A_23_P59210	A_51_P363947	6.63322	7.14286	15.87	18.38								105420	APOBEC3B	Apobec3	A_24_P66027	A_52_P308875	2.47157		0.098
69197	RPS27L	Rps27l	A_23_P14734	A_51_P246903	3.69246	3.33333	4.38									1449	GADD45A	Gadd45a	A_23_P23221	A_51_P296608	2.4391	6.66667		0.3
303	TCN2	Tcn2	A_23_P40611	A_55_P2088425	3.2801		3.84									134442	HIST1H2BO	Hist1h2bp	A_23_P59069	A_66_P101132	2.41752		0.25	0.21
8679	BBC3	Bbc3	A_23_P382775	A_51_P248122	2.89139	4		3.43								134740	HIST1H2BD	Hist3h2ba	A_24_P146211	A_55_P2036813	2.35349		0.16	0.18
2195	RGS12	Rgs12	A_24_P220786	A_55_P2002122	2.46261	2.32558	2.24	2.46								81701	SLC22A4	Slc22a4	A_23_P156180	A_51_P502225	2.30959	2.22222		0.33
7242	BAX	Bax	A_23_P208706	A_55_P2137406	2.44121	4.34783		4.03								1945	PCNA	Pcna	A_23_P28886	A_55_P2105002	2.27453	7.14286	0.48
1793	MDM2	Mdm2	A_23_P502750	A_55_P1975475	2.39755	0.14		2.83								8697	SESN1	Sesn1	A_24_P346339	A_55_P1991475	1.86223	3.22581	0.33
2305	SLPI	Slpi	A_23_P91230	A_52_P472324	2.2985		4.07	4.48								21564	PTPRO	Ptpro	A_23_P204304	A_55_P2227355	1.64936		0.29
32545	ZMAT3	Zmat3	A_23_P113283	A_51_P415220	2.14142			6.22								3948	SKIL	Skil	A_23_P351215	A_51_P118132	1.64453	2.43902	0.38
9503	RNF141	Rnf141	A_23_P139066	A_55_P2060483	2.1241		2.64									18982	LRRK2	Lrrk2	A_23_P128447	A_55_P1984406	1.63893		0.26
49694	CXCL16	Cxcl16	A_23_P38505	A_52_P99888	2.11507			2.92								479	CD55	Cd55	A_23_P374862	A_55_P2101585	1.60981		0.066
36468	LRG1	Lrg1	A_23_P50638	A_51_P346938	2.09937		19.68									26727	FGD4	Fgd4	A_24_P158946	A_66_P113505	1.58729		0.47
69468	IER5L	Ier5l	A_24_P383450	A_55_P2121856	2.09555		2.87									56723	RRM2B	Rrm2b	A_23_P20225	A_52_P573727	1.56918		0.4
55840	PAPSS2	Papss2	A_23_P104493	A_55_P2080021	2.02977		15.05									8639	PPP1R15A	Ppp1r15a	A_23_P90172	A_55_P2136880	1.53367		0.23	0.2
10116	TMEM140	Tmem140	A_23_P31177	A_52_P463977	1.99771		3.77	2.67								8448	DOK3	Dok3	A_24_P937536	A_52_P578790	1.52289		0.32
15874	STARD4	Stard4	A_23_P327519	A_52_P384574	1.99035		3.42									10924	NLRC4	Nlrc4	A_23_P119835	A_52_P655136	1.51803		0.32
68445	ANXA3	Anxa3	A_23_P121716	A_55_P2056325	1.95722			6.27								32658	YIPF4	Yipf4	A_23_P424080	A_55_P2170509	1.50594		0.18	0.11
64807	DHRS13	Dhrs13	A_24_P322215	A_55_P2013928	1.87988		2.29									8026	LYNX1	Lynx1	A_23_P111981	A_51_P128667	1.50462		0.17
22753	FADS1	Fads1	A_24_P192994	A_51_P358112	1.86316		7.93									133768	SERPINB1	Serpinb1a	A_23_P214330	A_55_P2006008	1.48106		0.19
51663	LRRC25	Lrrc25	A_23_P165136	A_51_P108108	1.85362			2.86								38171	IFI30	Ifi30	A_23_P153745	A_51_P490305	1.36599		0.21
37401	REEP3	Reep3	A_23_P75028	A_55_P2175692	1.85096		2.82									4082	ALDH6A1	Aldh6a1	A_23_P128967	A_51_P338485	0.721316		6.85
2995	CCNG1	Ccng1	A_23_P58606	A_52_P612803	1.84186	3.22581	2.14	5.79								2695	NIPSNAP1	Nipsnap1	A_23_P120860	A_55_P2124016	0.676301		8.13
31255	REPS2	Reps2	A_23_P251387	A_55_P1985410	1.82203		3.75									1825	MPI	Mpi	A_23_P60579	A_51_P393897	0.673468		2.19
48353	SCARB2	Scarb2	A_24_P54879	A_52_P311245	1.82105		2.59									1572	GOT2	Got2	A_23_P106575	A_51_P175871	0.660742		3.58
2587	PTP4A1	Ptp4a1	A_24_P252043	A_52_P516034	1.79989		2.82									9266	LPIN1	Lpin1	A_32_P52609	A_55_P2083481	0.6584		3.26
12046	HINT3	Hint3	A_23_P145574	A_51_P290819	1.74712		2.18									134268	BDH2	Bdh2	A_23_P92490	A_55_P2119969	0.654704		12.05
41405	AQP9	Aqp9	A_23_P106362	A_55_P2106641	1.7289		2.95									71795	GALM	Galm	A_24_P212539	A_51_P136337	0.628253		6.23
32507	MLXIPL	Mlxipl	A_23_P145786	A_55_P2119957	1.72439		8.44									134585	ACOT1	Acot3	A_24_P161036	A_55_P2038347	0.623537		6.98
90945	RHOC	Rhoc	A_23_P12514	A_51_P282508	1.67212		5.15	4.29								88705	IL11RA	Il11ra1	A_23_P83277	A_55_P2010778	0.61701		3.06
4922	LAPTM5	Laptm5	A_24_P114124	A_52_P13815	1.66287			2.49								22889	ABHD14A	Abhd14a	A_23_P69267	A_55_P1983426	0.606001		2.92
4922	LAPTM5	Laptm5	A_24_P114124	A_51_P401668	1.66287			2.74								66103	OTUD3	Otud3	A_24_P941188	A_55_P2087923	0.592578		2.99
7809	LAMP2	Lamp2	A_23_P217447	A_55_P2102126	1.64583		2.76									20915	CD81	Cd81	A_23_P13425	A_51_P223443	0.592411		2.54
41418	PLSCR1	Plscr1	A_23_P69109	A_55_P2088995	1.63911		3.11									5356	PPA1	Ppa1	A_23_P161338	A_51_P443508	0.591483		4.15
20865	PLK3	Plk3	A_23_P51646	A_51_P375201	1.63894	2.04082	5.88									2880	SOCS2	Socs2	A_23_P128215	A_51_P107362	0.584857		4.5
37757	TRIP6	Trip6	A_24_P4054	A_52_P382914	1.6379		3.18									7818	LMNB2	Lmnb2	A_23_P67725	A_55_P2219059	0.584437		3.92
31315	MAFB	Mafb	A_23_P17345	A_52_P495869	1.63541		7.94									52172	PLEKHA7	Plekha7	A_24_P348806	A_55_P2174601	0.581481		1.79
369	LTBP2	Ltbp2	A_24_P167668	A_55_P1970105	1.59171		3.73									9581	FKBP11	Fkbp11	A_23_P25121	A_51_P130727	0.581368		4.22
37536	SLC31A2	Slc31a2	A_23_P217109	A_51_P416137	1.57595			4.93								9783	BIVM	Bivm	A_23_P105833	A_55_P2170109	0.576195		2.11
3315	IDI1	Idi1	A_24_P103886	A_55_P2028961	1.56548		2.78									6443	TMEM97	Tmem97	A_24_P190168	A_55_P1969396	0.570322		8.19
75216	TRIB1	Trib1	A_24_P252497	A_55_P2082806	1.56515		3.09									55940	MTHFD1	Mthfd1	A_23_P117494	A_51_P392928	0.567634		3.98
1753	LTBR	Ltbr	A_23_P53557	A_51_P156274	1.55974		4.33									22785	NDRG2	Ndrg2	A_23_P37205	A_51_P176352	0.564882		22.54
43132	SNX21	Snx21	A_24_P117177	A_51_P323521	1.54476		3.48									41494	SFXN1	Sfxn1	A_23_P346337	A_51_P418526	0.562323		2.17
136199	IFITM3	Ifitm3	A_23_P87545	A_51_P128876	1.51608		4.02									41323	GNPNAT1	Gnpnat1	A_24_P943040	A_55_P2141038	0.556093		2.59
4404	TP53I11	Trp53i11	A_23_P150281	A_55_P1955632	1.50611	0.54	0.18									36819	PPM1K	Ppm1k	A_24_P214598	A_51_P265219	0.555696		2.45
2444	TIMP2	Timp2	A_23_P107401	A_65_P12392	1.50071			6.63								14208	THEM4	Them4	A_23_P149375	A_51_P121302	0.543833		4.36
55657	MSI1	Msi1	A_23_P139795	A_51_P296866	1.50047		7.27									31165	AKAP1	Akap1	A_32_P132438	A_55_P2343151	0.537279		10.55
3583	TMEM59	Tmem59	A_23_P103282	A_66_P121774	1.45038		2.02									15037	SLC39A14	Slc39a14	A_23_P59950	A_55_P2013760	0.534701		6.07
12440	TMEM68	Tmem68	A_23_P136172	A_51_P138859	1.44861	0.38	0.5									8280	ADARB1	Adarb1	A_23_P211207	A_55_P2151546	0.530751		4.63
68164	ANXA4	Anxa4	A_23_P16976	A_55_P2092859	1.44462		3.31									24122	TSPAN18	Tspan18	A_24_P13083	A_52_P274496	0.529405		2.89
56879	FAM20C	Fam20c	A_23_P250122	A_51_P117865	1.41959		8.61									4337	MIPEP	Mipep	A_23_P117274	A_55_P2087240	0.529075		2.24
10758	ZNF467	Zfp467	A_23_P59470	A_55_P2126951	1.40489		2.7									5077	MAGED1	Maged1	A_23_P135634	A_51_P174854	0.528978		12.3
86942	PCNT	Pcnt	A_23_P57347	A_52_P89425	0.772966		0.4									45432	SLFN13	Slfn8	A_23_P332413	A_55_P2117656	0.522635			3.22
730	PRIM1	Prim1	A_23_P25019	A_51_P168632	0.715393		0.49									49925	CLYBL	Clybl	A_23_P376591	A_55_P2113650	0.507426		3.53
1099	FBL	Fbl	A_23_P78888	A_55_P1997791	0.68876		0.53									16303	OXNAD1	Oxnad1	A_24_P927189	A_55_P2021709	0.506202		2.03
3255	DUSP2	Dusp2	A_23_P108842	A_52_P399934	0.686662		0.28									56594	RORA	Rora	A_23_P26124	A_55_P2078123	0.489615		4.74
7785	ILF3	Ilf3	A_23_P434944	A_52_P554267	0.685781		0.38									14227	SFXN2	Sfxn2	A_24_P175612	A_55_P2448065	0.450975		2.96
1673	ITPR1	Itpr1	A_23_P92042	A_55_P2008066	0.68511		0.53									12345	CMTM8	Cmtm8	A_23_P40880	A_51_P308048	0.448949		18.35
32772	CHD6	Chd6	A_24_P943575	A_52_P308507	0.681883		0.43									17011	TTC16	Ttc16	A_23_P375419	A_55_P2049238	0.444499			2.67
85833	KIAA0754	D830031N03Rik	A_24_P912372	A_55_P2128148	0.672541		0.29									78179	OCIAD2	Ociad2	A_23_P121702	A_55_P2128511	0.436705		7.32
6981	POLR3B	Polr3b	A_23_P87732	A_51_P375533	0.671387		0.54									39	BCKDHB	Bckdhb	A_24_P239664	A_55_P2115235	0.434824		5.39
4195	RASGRP1	Rasgrp1	A_23_P113258	A_55_P2110086	0.667149		0.27									10019	CEP55	Cep55	A_23_P115872	A_55_P2187918	0.39326		8.92
5430	DDX46	Ddx46	A_32_P105195	A_55_P2078008	0.666663		0.46									41157	DLG3	Dlg3	A_24_P945283	A_55_P1985514	0.387693		2.55
43791	WDR89	Wdr89	A_23_P163047	A_55_P2002033	0.662889		0.36									99855	AGMAT	Agmat	A_23_P103720	A_51_P400463	0.370666		16.49
136220	MACF1	Macf1	A_23_P391778	A_55_P2017684	0.661948		0.28									84369	KLRB1	Klrb1b	A_23_P99275	A_55_P1964325		0.510204	3.27
81697	NPM1	Npm1	A_32_P49423	A_51_P467410	0.659615		0.34									8841	MTSS1	Mtss1	A_23_P347632	A_55_P2088028		0.571429	2.18
1933	PAFAH1B3	Pafah1b3	A_23_P16078	A_55_P1960074	0.654228		0.3									9444	FZR1	Fzr1	A_23_P142325	A_52_P486322		1.5625	0.25	0.2
31347	MLLT6	Mllt6	A_32_P718498	A_55_P1970710	0.650262		0.28									1696	KCNN4	Kcnn4	A_23_P67529	A_51_P389636		2.5641	0.23
4004	PARP2	Parp2	A_23_P163027	A_52_P227445	0.64683		0.35									197	LIG1	Lig1	A_23_P39116	A_51_P285446		2.77778	0.14
2487	TTC3	Ttc3	A_23_P120710	A_55_P2009973	0.644551		0.58									22567	IL4I1	Il4i1	A_23_P502520	A_55_P2087622		2	0.06
4828	ZMYND11	Zmynd11	A_24_P201323	A_66_P120305	0.644428		0.51									1738	LIMK1	Limk1	A_23_P215461	A_55_P1966987		0.662252		2.15
41496	GINS3	Gins3	A_23_P152136	A_55_P2025090	0.640631		0.38									10972	ZBP1	Zbp1	A_23_P259141	A_66_P139683		0.531915		4.2
137403	ANP32E	Anp32e	A_23_P160934	A_52_P125350	0.63927		0.21	0.1
137403	ANP32E	Anp32e	A_23_P160934	A_51_P400581	0.63927			0.34
40954	MYBBP1A	Mybbp1a	A_23_P78170	A_55_P2152926	0.63856		0.47
39330	BTRC	Btrc	A_23_P46819	A_66_P102607	0.6376		0.45										Color key	ratio
56752	EVL	Evl	A_23_P140427	A_55_P2135331	0.637587		0.21											>5.0
68049	TCOF1	Tcof1	A_23_P310317	A_55_P1958246	0.630156		0.32											>2.0
20247	ITGB7	Itgb7	A_23_P76529	A_51_P359603	0.629767		0.25											>1.4
1045	DKC1	Dkc1	A_23_P137143	A_52_P406828	0.619552		0.42											NS
4937	WDR3	Wdr3	A_24_P122524	A_51_P112445	0.615282		0.52											<0.8
31206	TIMELESS	Timeless	A_23_P53276	A_55_P2081616	0.612193		0.34											<0.5
32132	ZFP1	Zfp1	A_23_P3856	A_66_P102049	0.608738		0.47											<0.25
18262	SCML4	Scml4	A_23_P8297	A_55_P2020338	0.603297		0.15
7936	CYFIP2	Cyfip2	A_23_P167509	A_55_P1962771	0.600225		0.29
4893	CD6	Cd6	A_23_P311875	A_55_P2089913	0.597356		0.24
32532	CHTF18	Chtf18	A_32_P44274	A_51_P208680	0.592156		0.39
68475	PPP3CC	Ppp3cc	A_23_P157495	A_51_P245405	0.591849		0.34
14282	MTA3	Mta3	A_23_P411431	A_55_P2022094	0.585901		0.21	0.21
7262	CDR2	Cdr2	A_23_P14957	A_51_P294643	0.585434		0.07	0.12
15773	GLCCI1	Glcci1	A_23_P82402	A_55_P2022773	0.583249		0.18
41486	POLR1E	Polr1e	A_23_P9458	A_55_P2159949	0.582475		0.43
31311	MYB	Myb	A_23_P31073	A_55_P2017826	0.581221		0.27
25661	ACOT2	Acot2	A_23_P3111	A_52_P525183	0.579098		0.4
39642	NOC3L	Noc3l	A_23_P202496	A_55_P2102002	0.578696		0.38
128584	CD69	Cd69	A_23_P87879	A_51_P181286	0.577934		0.16
1222	PARP1	Parp1	A_23_P114783	A_51_P314277	0.577256		0.21
133743	AKR1B1	Akr1b3	A_23_P258190	A_52_P10041	0.567455		0.3
1338	CD2	Cd2	A_23_P161076	A_55_P2077901	0.566269		0.24
3034	FEN1	Fen1	A_24_P84898	A_55_P2023235	0.560989		0.44
4322	MCM6	Mcm6	A_23_P90612	A_51_P360492	0.558493		0.42
52233	BTLA	Btla	A_23_P80883	A_55_P1964648	0.554959		0.057
48358	PTPRCAP	Ptprcap	A_23_P98173	A_51_P247359	0.54979		0.2
32644	TRIM59	Trim59	A_32_P72341	A_55_P2030938	0.548291		0.076	0.1
12687	LBH	Lbh	A_23_P120227	A_52_P539434	0.542959		0.29
41451	CDC25B	Cdc25b	A_23_P210726	A_52_P612382	0.541906		0.076	0.11
69202	ASB2	Asb2	A_23_P205370	A_55_P2276221	0.532443		0.066
899	BIRC3	Birc3	A_23_P98350	A_52_P434055	0.53192		0.3
41189	SIDT1	Sidt1	A_23_P132515	A_51_P393305	0.524672		0.15
3621	CD8B	Cd8b1	A_23_P159335	A_55_P2154982	0.5215	0.617284	0.12
4822	GRAP	Grap	A_23_P49638	A_51_P322265	0.520362		0.13
100780	CAMK4	Camk4	A_23_P250347	A_55_P2097206	0.511815		0.3
69113	ASNS	Asns	A_23_P145694	A_55_P1959748	0.511131			0.32
1791	MCM3	Mcm3	A_23_P7873	A_55_P1953087	0.503243		0.29
210	MSH2	Msh2	A_23_P102471	A_51_P283708	0.499904		0.47
7260	CD5	Cd5	A_24_P364221	A_51_P167263	0.499594		0.17
1389	CNR2	Cnr2	A_23_P310931	A_55_P2146535	0.498758		0.43
133777	CD8A	Cd8a	A_32_P163247	A_52_P443334	0.497363		0.11
18814	GPR18	Gpr18	A_23_P14165	A_52_P216613	0.489465		0.11
14052	POLR3E	Polr3e	A_23_P385529	A_55_P1976764	0.487614		0.51
2764	SKAP1	Skap1	A_23_P100730	A_55_P2059110	0.485351		0.34
1646	IL7R	Il7r	A_23_P404494	A_51_P196695	0.479702		0.19
11001	PLEKHA1	Plekha1	A_23_P115792	A_55_P2015520	0.47686		0.48
1675	ITPR3	Itpr3	A_23_P19517	A_51_P104897	0.475316		0.16
21025	AQP3	Aqp3	A_23_P112481	A_51_P245090	0.474545		0.33
585	CD3D	Cd3d	A_23_P138985	A_51_P285206	0.473604		0.21
5970	PFAS	Pfas	A_23_P402604	A_52_P599624	0.471567		0.32
4051	ITK	Itk	A_23_P354151	A_55_P1953788	0.469503		0.23
7813	LEF1	Lef1	A_24_P20630	A_51_P420400	0.468578		0.15
12258	MCOLN2	Mcoln2	A_23_P23639	A_55_P2078433	0.468365		0.25
13024	CARD11	Card11	A_23_P82324	A_51_P316042	0.467566		0.16
6945	RRAS2	Rras2	A_23_P405761	A_52_P558859	0.464895		0.52
15856	CBLB	Cblb	A_23_P212715	A_65_P14951	0.463841		0.31
55	CD3G	Cd3g	A_23_P98410	A_55_P2072771	0.45415		0.31
48104	MATK	Matk	A_23_P50678	A_55_P2063626	0.453824		0.42
3911	LCK	Lck	A_23_P103361	A_55_P2155504	0.451921		0.29
68489	CD96	Cd96	A_23_P44154	A_52_P279425	0.449906		0.27
23744	SNX25	Snx25	A_23_P18641	A_55_P1957389	0.443695		0.5
3420	AXIN2	Axin2	A_23_P148015	A_55_P2000783	0.440449		0.49
7548	STRBP	Strbp	A_24_P398016	A_55_P2166572	0.439187		0.51
16943	SLAIN1	Slain1	A_23_P348146	A_51_P147284	0.437304		0.27
51943	FAM102A	Fam102a	A_23_P112531	A_55_P2077613	0.433177		0.44
27079	TRAF5	Traf5	A_23_P201731	A_55_P2092953	0.430115		0.2
90789	JAKMIP1	Jakmip1	A_23_P144274	A_55_P1954034	0.426875	0.446429	0.2
1768	MAD2L1	Mad2l1	A_23_P92441	A_55_P2133255	0.423857		0.47
40994	ABLIM1	Ablim1	A_23_P202520	A_52_P489778	0.421836		0.22
11992	RDM1	Rdm1	A_23_P141447	A_51_P433127	0.409319		0.56
10974	BCL11B	Bcl11b	A_23_P205738	A_51_P171772	0.401527		0.17
41445	TRIB2	Trib2	A_24_P396753	A_52_P220810	0.398108	2.23	0.17
3837	ETS1	Ets1	A_24_P751074	A_52_P194250	0.386367		0.13
3214	CCR6	Ccr6	A_24_P234921	A_55_P2108943	0.385587		0.022	0.15
31092	MYC	Myc	A_23_P215956	A_52_P108346	0.381981	0.232019	0.43
12745	SLC38A1	Slc38a1	A_23_P363399	A_51_P507053	0.377332		0.14
74359	CCNB2	Ccnb2	A_23_P65757	A_51_P457528	0.377025		0.35	0.18
78348	HIP1R	Hip1r	A_24_P229164	A_51_P440460	0.371375		0.29
74522	DTX1	Dtx1	A_24_P290751	A_51_P202050	0.368188		0.26
1350	CD72	Cd72	A_23_P250245	A_55_P1961270	0.357186		0.19
7240	BACH2	Bach2	A_23_P30634	A_66_P114768	0.34877		0.095
10869	BCL7A	Bcl7a	A_24_P203056	A_55_P2185870	0.339243		0.38
28235	RNF157	Rnf157	A_32_P57810	A_55_P1956837	0.315208		0.39
49970	CDCA7	Cdca7	A_23_P251421	A_55_P2012498	0.301123		0.37
2282	ST8SIA1	St8sia1	A_23_P354705	A_52_P108850	0.290989		0.32
45462	FAM129C	Fam129c	A_24_P940348	A_55_P2147791	0.27049	0.290698	0.15
50472	FCRL1	Fcrl1	A_23_P149368	A_51_P349213	0.227102		0.097
20167	ADORA2B	Adora2b	A_23_P55477	A_55_P1993503		1.75439		2.43
9926	BANK1	Bank1	A_23_P10232	A_52_P277104		0.276243	0.06
11284	BCL11A	Bcl11a	A_24_P411186	A_55_P1958275		0.359712	0.042
521	CD79B	Cd79b	A_23_P207201	A_51_P342652		0.403226	0.037
23266	CPNE5	Cpne5	A_23_P360804	A_51_P124345		0.323625	0.31
20350	CX3CR1	Cx3cr1	A_23_P407565	A_55_P2007964		0.311526	0.19
3588	EI24	Ei24	A_24_P4661	A_55_P2175284		1.72414	3.18
27	FAS	Fas	A_23_P63896	A_55_P2091676		1.88679		2.98
32089	GAMT	Gamt	A_23_P108143	A_55_P1973259		1.88679	12.41
1744	LRP1	Lrp1	A_23_P124837	A_51_P193794		1.63934	4.36
1759	LY9	Ly9	A_24_P324674	A_55_P1989976		0.507614	0.28
1927	P2RY2	P2ry2	A_23_P24903	A_52_P587738		2.77778	4.7
4543	POU2AF1	Pou2af1	A_23_P312920	A_55_P2089233		0.378788	0.072
40867	SAC3D1	Sac3d1	A_23_P348298	A_55_P2168628		1.75439		3.82
2407	TCF4	Tcf4	A_23_P27332	A_55_P2054420		0.462963	0.41
9560	TM7SF3	Tm7sf3	A_23_P47857	A_52_P405206		1.81818	2.21

## Sheet: IPA results
IPA upstream transcriptional regulators and z-score in two species.
Upstream Regulators	Human	Mouse	Human genes in network	Mouse genes in network
TP73	2.391	-2.391	CD55,GADD45A,LIG1,MTHFD1,NLRC4,RRM2B	CD55,GADD45A,LIG1,MTHFD1,NLRC4,RRM2B
MYC	-2.063	2.063	ADARB1,AKAP1,BCKDHB,DDB2,GADD45A,GOT2,MTHFD1,NDRG2,PCNA,RRM2B,SFXN1,SLC22A4,TMEM97	ADARB1,AKAP1,BCKDHB,DDB2,GADD45A,GOT2,MTHFD1,NDRG2,PCNA,RRM2B,SFXN1,SLC22A4,TMEM97
CREB1	1.97	-1.97	AKAP1,GADD45A,MTSS1,NR4A1,OCIAD2,OXNAD1,PCNA,PPP1R15A,SOCS2	AKAP1,GADD45A,MTSS1,NR4A1,OCIAD2,OXNAD1,PCNA,PPP1R15A,SOCS2
ZBTB16	-1.964	1.964	CD55,CD81,KLRB1,RORA	CD55,CD81,KLRB1,RORA
BRCA1	1.707	-1.707	BCKDHB,DDB2,GADD45A,LPIN1,PCNA,RRM2B	BCKDHB,DDB2,GADD45A,LPIN1,PCNA,RRM2B
TP53	1.682	-1.682	CD81,CEP55,DDB2,GADD45A,HIST1H2BD,IFI30,IL4I1,KCNN4,LPIN1,MPI,NDRG2,NLRC4,PCNA,PPP1R15A,PTPRO,RRM2B,SESN1,SOCS2,TMEM97	CD81,CEP55,DDB2,GADD45A,HIST1H2BD,IFI30,IL4I1,KCNN4,LPIN1,MPI,NDRG2,NLRC4,PCNA,PPP1R15A,PTPRO,RRM2B,SESN1,SOCS2,TMEM97
Creb	1.192	-1.192	KLRB1,NR4A1,PCNA,SKIL,ZBP1	KLRB1,NR4A1,PCNA,SKIL,ZBP1
STAT4	-1.131	1.131	LPIN1,MAGED1,RORA,SERPINB1	LPIN1,MAGED1,RORA,SERPINB1
KLF3	-1	1	CD55,DOK3,LRRK2,MAGED1	CD55,DOK3,LRRK2,MAGED1
NFKBIA	0.97	-0.97	GADD45A,KCNN4,LYNX1,NDRG2,NR4A1,PCNA	GADD45A,KCNN4,LYNX1,NDRG2,NR4A1,PCNA
SREBF1	-0.32	0.32	AGMAT,IFI30,LPIN1,SLC22A4,TMEM97	AGMAT,IFI30,LPIN1,SLC22A4,TMEM97
FOS	0.254	-0.254	KCNN4,NIPSNAP1,NR4A1,OCIAD2,PTPRO	KCNN4,NIPSNAP1,NR4A1,OCIAD2,PTPRO
CEBPB	0.186	-0.186	DDB2,GADD45A,IL11RA,PCNA,PPP1R15A,RORA	DDB2,GADD45A,IL11RA,PCNA,PPP1R15A,RORA
