# Supplementary material for: Discordant gene responses to radiation in humans and mice and the role of hematopoietically humanized mice in the search for radiation biomarkers
Source: Sci Rep. 2019 Dec 19;9:19434. doi: 10.1038/s41598-019-55982-2 (PMC6923394; doi:10.1038/s41598-019-55982-2)
Supplement: Supplementary file 2 — Supplementary Information2 [file 41598_2019_55982_MOESM2_ESM.xlsx]

## Sheet: Title page
Discordant gene responses to radiation in humans and mice and the role of hematopoietically humanized mice in the search for radiation biomarkers.
Shanaz A. Ghandhi1*, Lubomir Smilenov1, Igor Shuryak1, Monica Pujol-Canadell1, Sally A Amundson1

## Sheet: Sheet1
Species	Gene symbol-assay ID	Gene Name
H. sapiens	18S-Hs99999901_s1	Eukaryotic 18S rRNA
H. sapiens	ACTB-Hs99999903_m1	actin, beta
H. sapiens	BBC3-Hs01080223_m1	BCL2 binding component 3
H. sapiens	CCNG1-Hs00171112_m1	cyclin G1
H. sapiens	CDKN1A-Hs99999142_m1	cyclin-dependent kinase inhibitor 1A (p21, Cip1)
H. sapiens	DDB2-Hs02577630_m1	damage-specific DNA binding protein 2, 48kDa
H. sapiens	DDB2-Hs03044953_m1	damage-specific DNA binding protein 2, 48kDa
H. sapiens	GADD45A-Hs01077132_m1	growth arrest and DNA-damage-inducible, alpha
H. sapiens	GAPDH-Hs99999905_m1	glyceraldehyde-3-phosphate dehydrogenase
H. sapiens	HPRT1-Hs99999909_m1	hypoxanthine phosphoribosyltransferase 1
H. sapiens	IFI30-Hs00173838_m1	interferon, gamma-inducible protein 30
H. sapiens	KCNN4-Hs01069779_m1	potassium intermediate/small conductance calcium-activated channel, subfamily N, member 4
H. sapiens	MDM2-Hs01066942_m1	MDM2 oncogene, E3 ubiquitin protein ligase
H. sapiens	MYC-Hs00905030_m1	v-myc avian myelocytomatosis viral oncogene homolog
H. sapiens	PCNA-Hs00696862_m1	proliferating cell nuclear antigen
H. sapiens	PTPRO-Hs00958177_m1	protein tyrosine phosphatase, receptor type, O
H. sapiens	RRM2B-Hs00968427_m1	ribonucleotide reductase M2 B (TP53 inducible)
H. sapiens	SESN1-Hs00902782_m1	sestrin 1
H. sapiens	TCF4-Hs00971333_m1	transcription factor 4
H. sapiens	UBC-Hs00824723_m1	ubiquitin C
H. sapiens	YWHAZ-Hs01122454_m1	tyrosine 3-monooxygenase/tryptophan 5-monooxygenase activation protein, zeta polypeptide
M. musculus	18s-Mm03928990_g1	18S ribosomal RNA,45S pre-ribosomal RNA
M. musculus	Actb-Mm04394036_g1	actin, beta
M. musculus	Bbc3-Mm00519266_m1	BCL2 binding component 3
M. musculus	Ccng1-Mm00438084_m1	cyclin G1
M. musculus	Cdkn1a-Mm01303209_m1	cyclin-dependent kinase inhibitor 1A (P21)
M. musculus	Gadd45a-Mm00432802_m1	growth arrest and DNA-damage-inducible 45 alpha
M. musculus	Gapdh-Mm99999915_g1	glyceraldehyde-3-phosphate dehydrogenase
M. musculus	Hprt-Mm00446968_m1	hypoxanthine guanine phosphoribosyl transferase
M. musculus	Ifi30-Mm00499131_m1	interferon gamma inducible protein 30
M. musculus	Kcnn4-Mm00464586_m1	potassium intermediate/small conductance calcium-activated channel, subfamily N, member 4
M. musculus	Mdm2-Mm01233136_m1	transformed mouse 3T3 cell double minute 2
M. musculus	Myc-Mm00487803_m1	myelocytomatosis oncogene
M. musculus	Pcna-Mm00448100_g1	proliferating cell nuclear antigen
M. musculus	Ptpro-Mm01261314_m1	protein tyrosine phosphatase, receptor type, O
M. musculus	Rrm2b-Mm01701793_g1	ribonucleotide reductase M2 B (TP53 inducible)
M. musculus	Sesn1-Mm01185734_m1	sestrin 1
M. musculus	Tcf4-Mm00443210_m1	transcription factor 4
M. musculus	Ubc-Mm01198158_m1	ubiquitin C
M. musculus	Ywhaz-Mm01722325_m1	tyrosine 3-monooxygenase/tryptophan 5-monooxygenase activation protein, zeta polypeptide
