# Supplementary material for: Discordant gene responses to radiation in humans and mice and the role of hematopoietically humanized mice in the search for radiation biomarkers
Source: Sci Rep. 2019 Dec 19;9:19434. doi: 10.1038/s41598-019-55982-2 (PMC6923394; doi:10.1038/s41598-019-55982-2)
Supplement: Supplementary file 4 — Supplementary Information4 [file 41598_2019_55982_MOESM4_ESM.xlsx]

## Sheet: Title page
Discordant gene responses to radiation in humans and mice and the role of hematopoietically humanized mice in the search for radiation biomarkers.
Shanaz A. Ghandhi1*, Lubomir Smilenov1, Igor Shuryak1, Monica Pujol-Canadell1, Sally A Amundson1

## Sheet: statistics
Supplemental table 4: Spearmans correlation of response to dose
	Gene symbol (human/mouse)	Human	HuNSG	C57Bl/6	NSG
similar	CDKN1A	-0.661438	-0.755929	-0.85042	-0.793725
similar	CCNG1	-0.377964	-0.510252	-0.737031	-0.793725
similar	BBC3	-0.396863	-0.245677	-0.548048	-0.680336
similar	MYC	0.472456	0.699234	0.377964	0.226779
similar	TCF4	0.604743	0.264575	0.491354	0.548048
similar	MDM2	-0.661438	-0.793725	-0.453557	-0.699234
opposite	DDB2	-0.510252	-0.396863	0.226779	-0.113389
opposite	SESN1	-0.396863	-0.340168	0.510252	0.377964
opposite	PCNA	-0.623641	-0.434659	0.604743	0.64254
opposite	KCNN4	-0.359066	-0.113389	0.491354	-0.283473
opposite	RRM2B	-0.0944911	-0.226779	0.699234	0.396863
opposite	IFI30	0.0566947	-0.548048	0.52915	0.434659
opposite	PTPRO	0.188982	-0.20788	0.32127	0.0755929
opposite	GADD45A	-0.359066	0.415761	0.302372	-0.151186
